# Supplementary material for: How can we monitor the impact of national health information systems? Results from a scoping review
Source: Eur J Public Health. 2019 Oct 24;30(4):648–59. doi: 10.1093/eurpub/ckz164 (PMC7445047; doi:10.1093/eurpub/ckz164)
Supplement: ckz164_Supplementary_Data [file ckz164_supplementary_data.zip]

Archive with 2 entries (2 files):
- ejph-2019-02-srm-0153-File002.docx
- ejph-2019-02-srm-0153-File003.docx
